# Supplementary material for: Genome-wide identification, characterization, and expression analysis of MIPS family genes in legume species
Source: BMC Genomics. 2024 Jan 23;25:95. doi: 10.1186/s12864-023-09937-7 (PMC10804463; doi:10.1186/s12864-023-09937-7)
Supplement: Supplementary file 1 — Additional file 1: Table S1. Detailed information of primers. Table S2. Legume MIPS proteins and their related information. Table S3. The detailed information of the motifs in MIPS proteins. [file 12864_2023_9937_MOESM1_ESM.xlsx]

## Sheet: Table S1
Table S1 . Detailed information of primers
Gene ID	Forward primer	Reverse primer	Product length	Tm
Labpu03g041840.1	GTATGCGATTGCGTGCGTGA	GCTGGTCGGTTTAATGCCCG	196	60
LpMIPS3	CGATTGCGTGCGTGATGGAA	CTGGTCGGTTTAATGCCCGC	190	58
Internal control (PepCo)	ATGTTCATCGAGAATTTTAAGGTT	ATCACTTGTACTCGAGAATCAT	120	58

## Sheet: Table S2
Table S2. Legume MIPS proteins and their related information.
	Species	Gene ID	MIPS ID	Protein	Ka	Ks	Ka/Ks	Protein Sequence
	Cajanus cajan	KYP45217.1	CcMIPS1	KYP75806.1, KYP45217.1, KYP64058.1	0.0436826	0.803857	0.0543412	MFVESFKVESPNVKYTETEIQSVYNYETTELVHQNKNGAYQWVVKPKTVKYEFKTNTHVPKLGVMLVGWGGNNGSTLTGGVIANREGISWATKDKIQQANYFGSLTQASAIRVGSFQGEEIYAPFKSLLPMVNPDDIVFGGWDISNLNLADAMARAKVFDIDLQKQLRPYMESMVPLPGIYDPDFIAANQGDRANNVIKGTKKEQVQQIIKDIKEFKETSKVDRVVVLWTANTERYSNVVVGLNDTVENLLASLDRNEAEISPSTLYAIACVMENVPFINGSPQNTFVPGLIDLAIKRNSLIGGDDFKSGQTKMKSVLVDFLVGAGIKPTSIVSYNHLGNNDGMNLSAPQTFRSKEISKSNVVDDMVNSNAILYEPGEHPDHVVVIKYVPYVGDSKRAM…
		KYP64058.1	CcMIPS2		0.0519312	1.4132	0.0367473	MFIHNFKVESPNVKYTETEIQSVYNYETTELVHENRNGTYQWIVKPKSVKYEFKTSTHVPKLGVMLVGWGGNNGSTLTGGVIANREGISWATKDKIQQANYFGSLTQASAIRVGSFQGEEIYAPFKSLLPMVNPDDIVFGGWDISDMNLADAMAKAKVFAIDLQKQLRPYMESMVPLPGIYDPDFIAANQEDHANNIIKGTKKEQVQQIIKDIKEFKEATKVDKVVVLWTANTERYSNLVVGLNDTMENLFAALNINEAEISPSTLYAIACVMENVPFINGSPQNTFVPGLIDLAIKRSALIGGDDFKSGQTKMKSVLVDFLVGAGIKPTSIVSYNHLGNNDRDLDVYRTLLSKEISKSNVVDDLVQAKELLKEPGEHPDHVVVIKYVPYIDREKKKQE…
	Arachis hypogea	arahy.23HYFJ.2	AhMIPS3	arahy.23HYFJ.2, arahy.96MT2N.1, arahy.NNJC7T.1	0.038653	0.775193	0.0498624	MFIESFKVESPNVKYTETEIQSVYNYETTELVHENKNGTYQWVVKPKTVKYEFKTNTHVPKLGVMLVGWGGNNGSTLTGGVIANREGISWATKDKIQQANYFGSLTQASAIRVGSYQGEEIYAPFKSLLPMVNPDEIVFGGWDISNMNLADAMGRAKVFDIDLQKQLRPYMESMVPLPGIYDPDFIAANQEERANNVIKGTKKEQVQQIIKDIKAFKEANKVEKVVVLWTANTERYSNVVVGLNDTMENLLSALDRNESEISPSTLYALACILENVPFINGSPQNTFVPGLIDLSINRNSLIGGDDFKSGQTKMKSVLVDFLVGAGIKPTSIVSYNHLGNNDGMNLSAPQTFRSKEISKSNVVDDMVNSNGILYEPGEHPDHVVVIKYVPYVGDSKRAM…
		arahy.96MT2N.1	AhMIPS1		0.0567083	2.71408	0.0208941	MFIEKFKVESPNVKYSEDEIESVYNYETTELVHENRNGSYQWIVKPKTVKYEFKTNTHVPKLGVMLVGWGGNNGSTLTGGVIANREGISWATKDKIQQANYFGSLTQASAIRVGSYQGEEIYAPFKSLLPMVNPDNIVFGGWDISKMNLADAMARAKVFDIDLQKQLRPYMESMVPLPGIYDQDFIAANQEARADNVIKGTKKEQIQQIIKDIKEFKEQNKVDRVVVLWTANTERYSNVVVGLNDTMENLMASVDKNESEISPSTLFAIACVMENVPFINGSPQNTFVPGLIDLAISRNSLIGGDDFKSGQTKMKSVLVDFLVGAGIKPTSIVSYNHLGNNDGMNLSAPQTFRSKEISKSNVVDDMVNSNAILYEPGEHPDHVVVIKYVPYVGDSKRAM…
		arahy.NNJC7T.1	AhMIPS2		0.110238	0.686307	0.160625	MFIEKFKVESPNVKYSEDEIQSVYNYETTELVHENRNGSYQWIVKPKTVKYEFKTNTHVPKLGVMLVGWGGNNGSTLTGGVIANREGISWATKDKIQQANYFGSLTQASAIRVGSYQGEEIYAPFKSLLPMVNPDDIVFGGWDISKMNLADAMARAKVFDIDLQKQLRPYMESMVPLPGIYDQDFIAANQEARADNIIKGTKKEQIQQIIKDIKEFKEQNKVDRVVVLWTANTERYSNVVVGLNDTMENLMASVDKNESEISPSTLFAIACVMENVPFINGSPQNTFVPGLIDLAISRNSLIGGDDFKSGQTKMKSVLVDFLVGAGIKPTSIVSYNHLGNNDGMNLSAPQTFRSKEISKSNVVDDMVNSNAILYEPGEHPDHVVVIKYVPYVGDSKRAM…
	Cicer arietinum	Ca_09586	CaMIPS1	Ca_09586, Ca_12683	0.0686213	1.6077	0.042683	MFIESFKVESPNVKYTDTEIQSVYSYETTELVHENRNNTYQWVVKPKTIKYEFKTQTHVPKLGVMLVGWGGNNGSTLTGGVIANREGISWATKDKIQQSNYFGSLTQASAIRVGSFQGEEIYAPFKSLLPMVNPEDIVWGGWDINNMNLADAMGRARVFDIDLQKQLRPYMESMVPLPGIYDPDFIAANQGDRANNVINGTKKEQLQQIIKDIKEFKEASKIDKVVVLWTANTERYSNVVVGLNDTMENLLASVDKNEAEISPSTLYALACVLENVPFINGSPQNTFVPGLIDLAIQRNSLIGGDDFKSGQTKMKSVLVDFLVGAGIKPTSIVSYNHLGNNDGMNLSAPQTFRSKEISKSNVVDDMVNSNAILYQPGEHPDHVVVIKYVPYVADSKRAM…
		Ca_12683	CaMIPS2		0.0524843	1.04567	0.0501922	MFIENFKVDSPNVKYTETEIQSVYNYETTELVHENRNGTYQWIVKPKTVKYEFKTDTHVPKLGVMLVGWGGNNGSTLTGGVIANREGISWATKDNIQQANYFGSLTQASAIRVGSFQGEEIYAPFKSLLPMVNPDDIVFGGWDISDMNLADAMARARVFDIDLQKQLRPYMESMVPLPGIYDPDFIAANQGDRANNVIKGTKREQINQIIKDIKEFKEANKVDRVVVLWTANTERYSNLVVGLNDTMENLFAAVDRNESEISPSTLFAIACVMENVPFINGSPQNTFVPGLIDLAIKRNTLIGGDDFKSGQTKMKSVLVDFLVGAGIKPTSIVSYNHLGNNDGMNLSAPQTFRSKEISKSNVVDDMVNSNGILYAPGEHPDHVVVIKYVPYVGDSKRAM…
	Glycine max	Glyma.05G180600	GmMIPS3	Glyma.05G180600.1, Glyma.05G180600.2, Glyma.05G180600.3, Glyma.05G180600.4, Glyma.11G238800.1, Glyma.08G138200.1, Glyma.08G138200.2, Glyma.08G138200.3, Glyma.18G018600.4, Glyma.18G018600.3, Glyma.18G018600.2, Glyma.05G180600.1	0.0499421	0.236377	0.211281	MFIESFKVESPNVKYTETEIQSVYNYETTELVHENKNGTYQWVVKPKTVKYEFKTNTHVPKLGVMLVGWGGNNGSTLTGGVIANREGISWATKDKIQQANYFGSLTQASAIRVGSFQGEVIYAPFKSLLPMVNPDDVVFGGWDISNLNLADAMARAKVFDIDLQKQLRPYMESMVPLPGIYDPDFIAANQGDRANNVIKGTKKEQVQQIIKDIKEFKESTKVDKVVVLWTANTERYSNLVVGLNDTMENLFASLDRNEAEISPSTLYAIACVMENVPFINGSPQNTFVPGLIDLAIKRNSLIGGDDFKSGQTKMKSVLVDFLVGAGIKPTSIVSYNHLGNNDGMNLSAPQTFRSKEISKSNVVDDMVNSNAILYEPGEHPDHVVVIKYVPYVGDSKRAM…
		Glyma.08G138200	GmMIPS4		0.0396542	0.23166	0.171174	MFIESFKVESPNVKYTETEIQSVYNYETTELVHENNNGTYQWVVKPKTVKYEFKTNTHVPKLGVMLVGWGGNNGSTLTGGVIANREGISWATKDKIQQANYFGSLTQASAIRVGSFQGEEIYAPFKSLLPMVNPDDVVFGGWDISNLNLADAMARAKVFDIDLQKQLRPYMESMVPLPGIYDPDFIAANQGDRATNVIRGTKKEQVQQIIKDIKEFKESTKVDKVVVLWTANTERYSNVVVGLNDTMENLFASLDRNEAEISPSTLYAIACVMENVPFINGSPQNTFVPGLIDLAIKRNSLIGGDDFKSGQTKMKSVLVDFLVGAGIKPTSIVSYNHLGNNDGMNLSAPQTFRSKEISKSNVVDDMVNSNAILYEPGEHPDHVVVIKYVPYVGDSKRAM…
		Glyma.11G238800.1	GmMIPS1		0.0366979	0.955341	0.0384134	MFIENFKVECPNVKYTETEIQSVYNYETTELVHENRNGTYQWIVKPKSVKYEFKTNIHVPKLGVMLVGWGGNNGSTLTGGVIANREGISWATKDKIQQANYFGSLTQASAIRVGSFQGEEIYAPFKSLLPMVNPDDIVFGGWDISNMNLADAMARAKVFDIDLQKQLRPYMESMLPLPGIYDPDFIAANQEERANNVIKGTKQEQVQQIIKDIKAFKEATKVDKVVVLWTANTERYSNLVVGLNDTMENLLAAVDRNEAEISPSTLYAIACVMENVPFINGSPQNTFVPGLIDLAIARNTLIGGDDFKSGQTKMKSVLVDFLVGAGIKPTSIVSYNHLGNNDGMNLSAPQTFRSKEISKSNVVDDMVNSNAILYEPGEHPDHVVVIKYVPYVGDSKRAM…
		Glyma.18G018600	GmMIPS2		0.0551672	0.933662	0.0590869	MFIENFKVESPNVKYTETEIQSVYNYETTELVHENRNGTYQWIVKPKSVNYQFKTNTHVPKLGVMLVGWGGNNGSTLTGGVIANREGISWATKDKIQQANYFGSLTQASAIRVGSFQGEEIYAPFKSLLPMVNPDDIVFGGWDISNMNLADAMARAKVFDIDLQKQLRPYMESMVPLPGIYDPDFIAANQEERANNVIKGTKQEQVQQIIKDIKAFKEATKVDKVVVLWTANTERYSNLVVGLNDTMENLLAAVDRNEAEISPSTLYAIACVMENVPFINGSPQNTFVPGLIDLAIARNTLIGGDDFKSGQTKMKSVLVDFLVGAGIKPTSIVSYNHLGNNDGMNLSAPQTFRSKEISKSNVVDDMVNSNAILYEPGEHPDHVVVIKYVPYVGDSKRAM…
	Pisum sativum	KAI5384408.1	PsMIPS2	KAI5406008.1, KAI5384408.1	0.0303985	0.177717	0.17105	TSSQKDLPPFLFVISIFTKMFIESFKVESPNVKYTDTEIQSVYSYETTELVHQNRNDTYQWVVKPKTVKYEFKTQTNVPKLGVMLVGWGGNNGSTLTGGVIANREGISWATKEKIEQANYFGSLTQASAIRVGSIQGEEIYAPFKSLLPMVNPEDIVWGGWDISDMNLADAMGRAKVFDIDLQKQLRPYMESMVPLPGIYDPDFIAANQGERANNIIKGTKKEQLQQVIKDIKEFKEANKVDKVVVLWTANTERYSNIVVGLNDTTENLLASVDKNESEISPSTLFALACVLENVPFINGSPQNTFVPGLIDLAIQRNSLIGGDDFKSGQTKMKSVLVDFLVGAGIKPTSIVSYNHLGNNDGMNLSAPQTFRSKEISKSNVVDDMVNSNAILYAPGEHP…
		KAI5406008.1	PsMIPS1		0.0156317	1.05119	0.0148705	MFIENFKVESPNVKYTETEIQSVYNYETTELVHENRNGTYQWIVKPKTVKYEFKTETHVPKLGVMLVGWGGNNGSTLTGGVIANREGISWATKDNIQQANYFGSLTQASAIRVGSFQGEEIHAPFKSLLPMVNPDDIVFGGWDISNMNLADAMARARVFDIDLQKQLRPYMESMVPLPGIYDPDFIAANQGERANNVIKGTKREQINQIIKDIREFKEANKVDRVVVLWTANTERYSNLVVGLNDTTENLFAAVDRNESEISPSTLFGIACVMENVPFINGSPQNTFVPGLIDLAIKNNTLIGGDDFKSGQTKMKSVLVDFLVGAGIKPTSIVSYNHLGNNDGMNLSAPQTFRSKEISKSNVVDDMVNSNAILYAPGEHPDHVVVIKYVPYVGDSKRAM…
	Lablab purpureus	Labpu03g041840.1	LpMIPS1	Labpu03g041840.1, Labpu06g001800.1	0.0719604	0.579114	0.124259	MFIQSFKVESPNVKYREGEIESVYNYETTELVHENKNGSYQWVVKPKTVKYEFKTNTHVPKLGVMLVGWGGNNGSTLTGGVIANREGISWATKDKIQQANYFGSLTQASAIRVGSFQGEEIYAPFKSLLPMVNPDDIVFGGWDISDLTLADAMARAKVFDIDLQKQLRPYMESMTPLPGIYDPDFIAANQGDRANNVLKGTKKEQVQQIIKDIKEFKEKSKVDKVVVLWTANTERYSNVVVGLNDTVENLLASLDRNEAEISPSTLYAIACVMENVPFINGSPQNTFVPGLIDLAIKRNSLIGGDDFKSGQTKMKSVLVDFLVGAGIKPTSIVSYNHLGNNDGMNLSAPQTFRSKEISKSNVVDDMVNSNAILYEPGEHPDHVVVIKYVPYVGDSKRAM…
		Labpu06g001800.1	LpMIPS2		0.050923	0.570949	0.08919	MFIENFKVESPNVKYTETEIQSVYNYETTELVHENRNGTYQWIVKPKSVKYEFKTNTHVPKLGVMLVGWGGNNGSTLTGGVIANREGISWATKDNIQQANYFGSLTQASAIRVGSFQGEEIYAPFKSLLPMVNPDDIVFGGWDISNMNLADAMARAKVFDIDLQKQLRPYMESMVPLPGIYDPDFIAANQEERANNVIKGTKKEQVLQIIEDIKAFKEATKVDKVVVLWTANTERYSNLVVGLNDTTENLLAALDRNEAEISPSTLYAIACVMENVPFINGSPQNTFVPGLIDFAIQKNCLIGGDDFKSGQTKMKSVLVDFLVGAGIKPTSIVSYNHLGNNDGMNLSAPQTFRSKEISKSNVVDDMVNSNAILYEPGEHPDHVVVIKYVPYVADSKRAM…
	Medicago truncatula	Medtr3g087590	MtMIPS1	Medtr3g087590.1, Medtr3g087590.3, Medtr3g087590.2, Medtr8g091320.1, Medtr1g025180.1, Medtr1g025180.2	0.0474733	1.44168	0.0329292	MFIENFKVESPNVKYTETEIQSVYNYETTELVHENRNGTYQWIVKPKTVKYEFKTDIHVPKLGVMLVGWGGNNGSTLTGGVIANREGISWATKDKIQQANYFGSLTQASAIRVGSFQGEEIHAPFKSLLPMVNPDDIVFGGWDISDMNLADAMARARVFDIDLQKQLRPYMESMVPLPGIYDPDFIAANQGERANNVIKGTKREQINQIIKDIKEFKEANKVDRVVVLWTANTERYSNLVVGLNDTMENLFAAVDRNESEISPSTLFAIACVMENVPFINGSPQNTFVPGLIDLAIKNNCLIGGDDFKSGQTKMKSVLVDFLVGAGIKPTSIVSYNHLGNNDGMNLSAPQTFRSKEISKSNVVDDMVNSNAILYAPGEHPDHVVVIKYVPYVGDSKRAM…
		Medtr8g091320.1	MtMIPS2		0.028343	0.236377	0.119906	MFIENFKVESPNVKYTETEIQSVYSYETTELVHENRNNTYEWVVKPKTVKYEFKTQTNVPKLGVMLVGWGGNNGSTLTGGVIANREGISWATKDKIQQANYFGSLTQASAIRVGSFQGEEIHAPFKSLLPMVNPEDIVWGGWDISNLNLADAMGRARVFDIDLQKQLRPYMESMVPLPGIYDPDFIAANQGDRANNIIKGTKKEQLQQVIKDIKEFKETTKVDKVVVLWTANTERYSNIVVGLNDTTENLLASVDKNEAEISPSTLYALACVLENVPFINGSPQNTFVPGLIDLAIKRNSLIGGDDFKSGQTKIKSVLVDFLVGAGIKPTSIVSYNHLGNNDGMNLSAPQTFRSKEISKSNVVDDMVNSNAILYGPGEHPDHVVVIKYVPYVGDSKRAM…
	Phaseolus vulgaris	Phvul.001G251000.1	PvMIPS1	Phvul.001G251000.1, Phvul.002G261700.1, Phvul.002G261700.2	0.00620117	0.23166	0.0267684	MFIENFKVESPNVKYSETEIQSVYNYETTELVHENRNGAYQWIIKPKSVKYEFKTNTHVPKLGVMLVGWGGNNGSTLTGGVIANREGISWATKDKIQQANYFGSLTQASAIRVGSYQGEEIYAPFKSLLPMVNPDDIVFGGWDISNMNLADAMGRAKVFDIDLQKQLRPYMESMVPLPGIYDPDFIAANQEERANNVIKGTKKEQVQQVIKDIKKFKAATKVDKVVVLWTANTERYSNLVVGLNDTTENLLAALDRNEAEISPSTLFAIACVTENVPFINGSPQNTFVPGLIDFAIQKNCLIGGDDFKSGQTKMKSVLVDFLVGAGIKPTSIVSYNHLGNNDGMNLSAPQTFRSKEISKSNVVDDMVNSNAILYEPGEHPDHVVVIKYVPYVADSKRAM…
		Phvul.002G261700	PvMIPS2		0.0524147	0.955341	0.0548649	MFIESFKVESPNVKYTESEIESVYNYETTELVHENKNGTYQWVVKPKTVKYEFKTNTRVPKLGVMLVGWGGNNGSTLTGGVIANREGISWATKDKIEKANYFGSLTQASAIRVGSFQGEEIYAPFKSLLPMVNPDDIVFGGWDISNLNLADAMARAKVFDIDLQKQLRPYMESMVPLPGIYDPDFIAANQGDRANNVIKGTKKEQVQQIIKDIKEFKEKSKVDRVVVLWTANTERYSNVAVGLNDTEENLLASLDRNEAEISPSTLFAIACVMENVPFINGSPQNTFVPGLIDLAIRRNSLIGGDDFKSGQTKMKSVLVDFLVGAGIKPTSIVSYNHLGNNDGMNLSAPQTFRSKEISKSNVVDDMVNSNAILYEPGEHPDHVVVIKYVPYVGDSKRAM…
	Trifolium pratense	Tp57577_TGAC_v2_gene1515	TpMIPS1	Tp57577_TGAC_v2_gene22494, Tp57577_TGAC_v2_gene1741, Tp57577_TGAC_v2_gene1740, Tp57577_TGAC_v2_gene22788, Tp57577_TGAC_v2_gene3572, Tp57577_TGAC_v2_gene30765, Tp57577_TGAC_v2_gene22605, Tp57577_TGAC_v2_gene1515, Tp57577_TGAC_v2_gene31135, Tp57577_TGAC_v2_gene31133, Tp57577_TGAC_v2_gene2238	0.0546982	0.933662	0.0585846	MALYSKMRVFEIEPIRVGSFQGEEIHAPFKSLLPMVNPDDIVFGGWDISNMNLADAMARARVFDIDLQKQLRPYMESMVPLPGIYDPDFIAANQGERANNVIKGTKREQINQIIKDIREFKEANKVDRVVVLWTANTERYSNLVVGLNDTTENLFAAVDRNESEISPSTLFGIACVLENVPFINGSPQNTFVPGLIDLAIKNNSLIGGDDFKSGQTKMKSVLVDFLVGAGIKPTSIVSYNHLGNNDGMNLSAPQTFRSKEISKSNVVDDMVNSNAILYAPGEHPDHVVVIKYVPYVGDSKRAMDEYTSEIFMGGKNTIVLHNTCEDSLLAAPIILDLVLLAELSTRIQFKSEAENKFHTFHPVATILSYLTKAPLVPPGTPVVNALSKQRAMLENIMRA…
		Tp57577_TGAC_v2_gene1741	TpMIPS2		0.00322854	0.177717	0.0181667	MHRVNPEDIVWGGWDISDMNLADAMGRAKVFDIDLQKQLRPYMESMVPLPGIYDPDFIAANQLLIFLFW
		Tp57577_TGAC_v2_gene22605	TpMIPS3		0.0483091	1.05119	0.0459567	VNPEDIVWGGWDISDMNLADAMGRAKVFDIDLQKQLRPYMESMVPLPGIYDPDFIAANQGDRANNIIKGTKKEQLQQVIKDIKEFKEANKVDKVVVLWTANTERYSNIVVGLNDTMENLLASVDKNESEISPSTLFALACVLENVPFINGSPQNTFVPGLXXXXXXXXXIKPTSIVSYNHLGNNDGMNLSAPQTFRSKEISXXXXXXXXXXXXXXXXXXXXXXXXXLWTCMCLMWETAREQWMSTL
	Vigna unguiculata	Vigun01g235400	VuMIPS2	Vigun03g073900, Vigun01g235400	0.0368291	0.579114	0.0635956	MFIENFKVESPNVKYTETEIQSVYNYETTELVHENRNGTYQWIVKPKSVKYEFKTNTHVPKLGVMLVGWGGNNGSTLTGGVIANREGISWATKDKIQQANYFGSLTQASAIRVGSFQGEEIYAPFKSLLPMVNPDDIVFGGWDISDMNLADAMGRAKVFDIDLQKQLRPYMESMVPLPGIYDPDFIAANQEERANNVIKGTKKEQVAQIIKDIKEFKAATKVDRVVVLWTANTERYSNLVVGLNDTTENLLAALDRNEAEISPSTLYAIACVMENVPFINGSPQNTFVPGLIDFAIEKNSLIGGDDFKSGQTKMKSVLVDFLVGAGIKPTSIVSYNHLGNNDGMNLSAPQTFRSKEISKSNVVDDMVNSNALLYEPGEHPDHVVVIKYVPYVGDSKRAM…
		Vigun03g073900	VuMIPS1		0.0460909	0.570949	0.0807268	MFIQSFKVESPNVKYTESEIESVYNYETTELVHENKNGTYQWVVKPKTVKYEFKTNTCVPKLGVMLVGWGGNNGSTLTGGVIANREGISWATKDKIQQANYFGSLTQASAIRVGSFQGEEIYAPFKTLLPMVNPDDIVFGGWDISNLNLADAMARAKVFDIDLQKQLRPYMESMTPLPGIFDPDFIAANQGDRANNVIKGTKKEQVQQIIKDIKEFKEKSKVDKVVVLWTANTERYSNVVVGLNDTEENLLASLDRNEAEISPSTLYAIACVMENVPFINGSPQNTFVPGLIDLAIRRNSLIGGDDFKSGQTKMKSVLVDFLVGAGIKPTSIVSYNHLGNNDGMNLSAPQTFRSKEISKSNVVDDMVNSNAILYEPGEHPDHVVVIKYVPYVGDSKRAM…

## Sheet: Table S3
Table S3. The detailed information of the motifs in MIPS proteins.
Motif ID	Length (aa)	E-value	Multilevel Consensus Sequence
1	50	9.5e-1121	GWDISBMNLADAMARAKVFDIDLQKQLRPYMESMVPLPGIYDPDFIAANQ
2	50	2.0e-1020	YEPGEHPDHVVVIKYVPYVGDSKRAMDEYTSEIFMGGKNTIVLHNTCEDS
3	50	2.5e-953	FHSFHPVATILSYLTKAPLVPPGTPVVNALSKQRAMLENIMRACVGLAPE
4	50	6.2e-957	GWGGNNGSTLTGGVIANREGISWATKDKIQQANYFGSLTQASAIRVGSFQ
5	50	6.3e-890	PNVKYTETEIQSVYNYETTELVHENRNGTYQWIVKPKTVKYEFKTNTHVP
6	41	6.9e-794	DRNEAEISPSTLYAIACVMENVPFINGSPQNTFVPGLIDLA
7	41	3.1e-763	IKGTKKEQVQQIIKDIKEFKEATKVDKVVVLWTANTERYSN
8	41	2.6e-764	KRNSLIGGDDFKSGQTKMKSVLVDFLVGAGIKPTSIVSYNH
9	29	9.6e-525	GNNDGMNLSAPQTFRSKEISKSNVVDDMV
10	29	1.6e-471	LLAAPIILDLVLLAELSTRIQFKAENEGK
11	21	9.1e-362	EEIYAPFKSLLPMVNPDDIVF
12	15	3.9e-205	VVGLNDTMENLLASV
13	8	7.1e-96	NNMILEYK
14	8	2.8e-92	MFIENFKV
15	6	4.4e-56	KLGVML
